# Supplementary material for: Efficacy and Safety of Different Treatments for Melasma: Network Meta-Analysis of Updated Data
Source: Diseases. 2025 Sep 25;13(10):316. doi: 10.3390/diseases13100316 (PMC12562867; doi:10.3390/diseases13100316)
Supplement: Supplementary file 1 [file diseases-13-00316-s001.zip]

Archive with 2 entries (2 files):
- Supplementary Figure S1- S4.pptx
- Supplementary TabS1. Characteristics of included studies 0928.pdf
